# Supplementary material for: A novel mechano-enzymatic cleavage mechanism underlies transthyretin amyloidogenesis
Source: EMBO Mol Med. 2015 Aug 18;7(10):1337–49. doi: 10.15252/emmm.201505357 (PMC4604687; doi:10.15252/emmm.201505357)
Supplement: Supplementary file 2 [file emmm0007-1337-sd2.zip]

Archive with 2 entries (2 files):
- EMM_5357_Movie_EV1.mp4
- Movie_EV1_legend.rtf
